# Supplementary material for: Comparing the Representation of a Simple Visual Stimulus across the Cerebellar Network
Source: eNeuro. 2024 Jul 16;11(7):ENEURO.0023-24.2024. doi: 10.1523/ENEURO.0023-24.2024 (PMC11255392; doi:10.1523/ENEURO.0023-24.2024)
Supplement: Extended Data — Download Extended Data, ZIP file. [file eneuro-11-ENEURO.0023-24.2024-s009.zip]

Archive with 34 entries (34 files):
- .gitignore
- .zenodo.json
- data_preprocessing/Extract ROI traces.ipynb
- data_preprocessing/Finishing alignment pipeline.ipynb
- data_preprocessing/Load and align 2p stack.ipynb
- data_preprocessing/Test fimpy alignment.ipynb
- data_preprocessing/tif from stack.ipynb
- data_preprocessing/tiff from .mat.ipynb
- decoding/Decoding.ipynb
- decoding/decoding.py
- decoding/stim_encoding.py
- figures_notebooks/Fig2_steps.ipynb
- figures_notebooks/Fig3_regressor_analysis.ipynb
- figures_notebooks/Fig4_flashes.ipynb
- figures_notebooks/Fig5_temporal_dynamics.ipynb
- figures_notebooks/Fig6_PC_responses.ipynb
- figures_notebooks/Fig7_PC_fit.ipynb
- figures_notebooks/figures.mplstyle
- figures_notebooks/SupplFig_behavior.ipynb
- LICENSE.md
- luminance_analysis/__init__.py
- luminance_analysis/clustering.py
- luminance_analysis/imaging.py
- luminance_analysis/loading.py
- luminance_analysis/modeling_functions_LN.py
- luminance_analysis/modeling_functions_reg.py
- luminance_analysis/notebook_utils.py
- luminance_analysis/pc_contributions.py
- luminance_analysis/plotting.py
- luminance_analysis/roi_display.py
- luminance_analysis/roi_extraction.py
- luminance_analysis/utilities.py
- README.md
- setup.py
