# Supplementary material for: Comparing the Representation of a Simple Visual Stimulus across the Cerebellar Network
Source: eNeuro. 2024 Jul 16;11(7):ENEURO.0023-24.2024. doi: 10.1523/ENEURO.0023-24.2024 (PMC11255392; doi:10.1523/ENEURO.0023-24.2024)
Supplement: Extended Data — Download Extended Data, ZIP file. [file eneuro-11-ENEURO.0023-24.2024-s009.zip › data_preprocessing/Finishing alignment pipeline.ipynb]

# %% [code]
%load_ext autoreload
import deepdish as dd
import numpy as np
import pandas as pd
import json
from skimage import io
from notebook_utilities.display import stack_browser, display_array
from matplotlib import pyplot as plt
from fimpy.core.split_dataset import H5SplitDataset

from pathlib import Path

# %% [code]
% autoreload
from fimpy.registration.plane import align_single_planes_sobel, displacement_between_planes, shift_planes
from fimpy.registration.volume import sobel_stack
from fimpy.registration.reg_from_skimage import register_translation

# %% [code]
path = Path(r"J:\_Shared\exp22_2p\EC\imported\180526 f1\src")
ds = H5SplitDataset(path)
ref = np.mean(ds[:10,:,:,:], 0)
prefilter_sigma = 3.3
upsampling=10

# %% [code]
ds.shape

# %% [code]
whole_stack.shape

# %% [code]
whole_stack = np.zeros((ds.shape[0]//50+1,) + ds.shape[1:])

# %% [code]
%%time
whole_stack[:,:,:,:] = ds[:,:,:,:][::50, :,:,:]

# %% [code]
ref = whole_stack[:2,:,:,:].mean(0)
sob_ref = sobel_stack(ref, prefilter_sigma)

# %% [markdown]
Find between-planes shifts

# %% [code]
shifts_planes = np.zeros((ref.shape[0], 2))
num_planes = ref.shape[0]
centre_plane = int(num_planes // 2)

for i in range(centre_plane, ref.shape[0]-1):
    s, error, diffphase = register_translation(ref[i,:,:], ref[i+1,:,:], 10)
    shifts_planes[i+1,:] = shifts_planes[i,:] + s
for i in range(centre_plane, 0, -1):
    s, error, diffphase = register_translation(ref[i,:,:], ref[i-1,:,:], 10)
    shifts_planes[i-1,:] = shifts_planes[i,:] + s

# %% [code]
display_array(shift_planes(ref[np.newaxis, :,:,:], dict(shifts=shifts_planes)))

# %% [code]
shifts_planes[30,:]

# %% [code]
i = 30
shifted, shifts = align_single_planes_sobel(whole_stack[:,i:i+1,:,:], np.fft.fftn(sob_ref[i:i+1, :, :]), 
                                   prefilter_sigma=prefilter_sigma, upsample_factor=10, maxshift=15)

# %% [code]
display_array(whole_stack[0,i:i+1,:,:] - whole_stack[-1,i:i+1,:,:])

# %% [code]
display_array(shifted[0,:,:,:] - shifted[-1,:,:,:])

# %% [code]
