# Supplementary material for: Comparing the Representation of a Simple Visual Stimulus across the Cerebellar Network
Source: eNeuro. 2024 Jul 16;11(7):ENEURO.0023-24.2024. doi: 10.1523/ENEURO.0023-24.2024 (PMC11255392; doi:10.1523/ENEURO.0023-24.2024)
Supplement: Extended Data — Download Extended Data, ZIP file. [file eneuro-11-ENEURO.0023-24.2024-s009.zip › data_preprocessing/Load and align 2p stack.ipynb]

# %% [code]
from fimpy.core import H5SplitDataset
from fimpy.pipeline.twop import align_2p_volume
from pathlib import Path

from fimpy.loading.twop import load_2p

# %% [markdown]
# Load one

# %% [code]
path = Path(r"J:\_Shared\experiments\E0032_luminance\v01_flashes\IO\181024_f1")

# %% [code]
 load_2p(path, pattern="*im*/*mat_files*/aligned_nofilt/*mat", folder_dest=next(path.glob("*im*")) / "mat_aligned")

# %% [code]


# %% [markdown]
# Load multiple

# %% [code]
path = Path(r"J:\_Shared\experiments\E0032_luminance")

# %% [code]
paths = list(path.glob("*/*/*f*/"))

# %% [code]
paths

# %% [code]
for p in paths:
    if len(list(p.glob("*im*/src"))) == 0:
        print(next(p.glob("*im*")) / "src")
        try:
            load_2p(p, pattern="*im*/*mat_files*/*mat", folder_dest=next(p.glob("*im*")) / "src")
        except:
            print("got problems")

# %% [code]


# %% [markdown]
# Align one

# %% [code]
stack = H5SplitDataset(path / "src")

# %% [code]
%%time
align_2p_volume(stack, prefilter_sigma=3.3, ref_mean_frames=10, upsample_factor=10)

# %% [markdown]
# Align multiple

# %% [code]
master= path = Path(r"J:\_Shared\experiments\E0032_luminance")

# %% [code]
paths = list(path.glob("*/*/*f*/*im*/src"))

# %% [code]
paths

# %% [code]
for p in paths:
    if not (p.parent / "aligned").exists():
        print(p)
        try:
            align_2p_volume(H5SplitDataset(p), prefilter_sigma=3.3, ref_mean_frames=10, upsample_factor=10)
        except:
            print("got problems!")

# %% [code]
f.
