# Supplementary material for: Comparing the Representation of a Simple Visual Stimulus across the Cerebellar Network
Source: eNeuro. 2024 Jul 16;11(7):ENEURO.0023-24.2024. doi: 10.1523/ENEURO.0023-24.2024 (PMC11255392; doi:10.1523/ENEURO.0023-24.2024)
Supplement: Extended Data — Download Extended Data, ZIP file. [file eneuro-11-ENEURO.0023-24.2024-s009.zip › data_preprocessing/tif from stack.ipynb]

# %% [code]
from fimpy.core import H5SplitDataset
from fimpy.pipeline.twop import align_2p_volume
from pathlib import Path
from skimage import io

# %% [code]
path_list = [Path(r"J:\_Shared\experiments\E0022_multistim\v05_imaging_single_cell\181220_f2c2")]

# %% [code]
for p in path_list:
    print(p)
    stack = H5SplitDataset(p / "aligned")[:,:,:,:]
    io.imsave(str(p / "full_stack.tif"), stack)

# %% [code]
? io.imsave

# %% [code]
