# Supplementary material for: Comparing the Representation of a Simple Visual Stimulus across the Cerebellar Network
Source: eNeuro. 2024 Jul 16;11(7):ENEURO.0023-24.2024. doi: 10.1523/ENEURO.0023-24.2024 (PMC11255392; doi:10.1523/ENEURO.0023-24.2024)
Supplement: Extended Data — Download Extended Data, ZIP file. [file eneuro-11-ENEURO.0023-24.2024-s009.zip › data_preprocessing/tiff from .mat.ipynb]

# %% [code]
from pathlib import Path
from scipy import io
from skimage.external.tifffile import imsave
import numpy as np

# %% [code]
#path = Path(r"J:\_Shared\experiments\E0032_luminance\v01_flashes\GC") #GC Flashes
path = Path(r"J:\_Shared\experiments\E0032_luminance\v02_steps\GC") #GC Steps
path_list = list(path.glob("*_f[0-9]"))

# %% [code]
for folder in path_list:
    print(folder)
    roi_stack = io.loadmat(folder / 'rois3d.mat')['rois']
    roi_stack = np.swapaxes(roi_stack, 0,2)
    roi_stack = np.swapaxes(roi_stack, 1,2)
    print(roi_stack.shape)
    imsave(str(folder / "manual_rois.tif"), roi_stack)
    print('...is done!')
