# Supplementary material for: Comparing the Representation of a Simple Visual Stimulus across the Cerebellar Network
Source: eNeuro. 2024 Jul 16;11(7):ENEURO.0023-24.2024. doi: 10.1523/ENEURO.0023-24.2024 (PMC11255392; doi:10.1523/ENEURO.0023-24.2024)
Supplement: Extended Data — Download Extended Data, ZIP file. [file eneuro-11-ENEURO.0023-24.2024-s009.zip › figures_notebooks/Fig2_steps.ipynb]

# %% [code]
# %matplotlib widget

# %% [code]
import flammkuchen as fl
from matplotlib import pyplot as plt
import numpy as np
from scipy import io
import os
import seaborn as sns
import matplotlib.gridspec as gridspec
from matplotlib.ticker import FormatStrFormatter
from pathlib import Path
import pandas as pd
from luminance_analysis import PooledData, traces_stim_from_path, get_meanresp_during_interval

plt.style.use("figures.mplstyle")

# %% [code]
fig_fold = Path(r"C:\Users\otprat\Documents\figures\luminance\manuscript_figures\fig2")

if not os.path.isdir(fig_fold):
    os.mkdir(fig_fold)

# %% [markdown]
## Load all data

# %% [code]
master_path = Path(r"\\portulab.synology.me\legacy\experiments\E0032_luminance\neat_exps")

# %% [code]
from luminance_analysis.utilities import deconv_resamp_norm_trace, reliability, nanzscore
from skimage.filters import threshold_otsu
from scipy.cluster.hierarchy import dendrogram, linkage, cut_tree, to_tree, set_link_color_palette
from luminance_analysis.plotting import plot_clusters_dendro, shade_plot, stim_plot, cluster_cols
from luminance_analysis.clustering import cluster_id_search, find_trunc_dendro_clusters

# %% [code]
tau_6f = 5
tau_6s = 8
ker_len = 20
normalization = "zscore"
protocol = 'steps'

brain_regions_list = ["GC", "IO"]
tau_list = [tau_6f, tau_6f, tau_6s]
n_cluster_list = [8, 6, 8]
nan_thr_list = [0, 1, 1]

data_dict = {k:{} for k in brain_regions_list}

#load stimulus of GCs and use it as a the reference for time array and stimulus array:
stim_ref = PooledData(path = master_path / protocol / "GC").stimarray_rep

for brain_region, tau, n_cluster, nan_thr in zip(brain_regions_list, tau_list, 
                                                 n_cluster_list, nan_thr_list):
    #Load data :
    path = master_path / protocol / brain_region
    stim, traces, meanresps = traces_stim_from_path(path)

    # Mean traces, calculate reliability index :
    rel_idxs = reliability(traces)
    
    # Find threshold from reliability histogram...
    rel_thr = threshold_otsu(rel_idxs[~np.isnan(rel_idxs)])

    # ...and load again filtering with the threshold:
    _, traces, meanresps, pooled_data = traces_stim_from_path(path, resp_threshold=rel_thr, nanfraction_thr=nan_thr, return_pooled_data=True)

    # Hierarchical clustering:
    linked = linkage(meanresps, 'ward')
    
    # Truncate dendrogram at n_cluster level:
    plt.figure(figsize=(0.1, 0.1))  
    dendro = dendrogram(linked, n_cluster, truncate_mode ="lastp")
    plt.close()
    cluster_ids = dendro["leaves"]
    labels = find_trunc_dendro_clusters(linked, dendro) 
    
    # Deconvolution, resampling / normalization:
    deconv_meanresps = np.empty((meanresps.shape[0], stim_ref.shape[0]))
    resamp_meanresps = np.empty((meanresps.shape[0], stim_ref.shape[0]))
    for roi_i in range(deconv_meanresps.shape[0]):
        deconv_meanresps[roi_i, :] = deconv_resamp_norm_trace(meanresps[roi_i, :], stim[:, 0],
                                                                stim_ref[:, 0], tau, ker_len,
                                                                smooth_wnd=4,
                                                                normalization=normalization)
        resamp_meanresps[roi_i, :] = deconv_resamp_norm_trace(meanresps[roi_i, :], stim[:, 0],
                                                                stim_ref[:, 0], None, ker_len,
                                                                smooth_wnd=4,
                                                                normalization=normalization)
    
    cluster_resps = np.empty((n_cluster, stim_ref.shape[0]))
    for clust_i in range(n_cluster):
        cluster_resp = np.nanmean(deconv_meanresps[labels==clust_i, :], 0)  # average cluster responses
        cluster_resps[clust_i, :] = nanzscore(cluster_resp)  # normalize

    # Get mean responses of all ROIs to the different luminances of the two step series (upward and downward)
    start_after_stim = 2.5
    post_int_s = 5
    start_after_isi = 4.5
    post_isi_s = 7
    ##Calculate average activity during a luminance value when it was approached from below:
    up_trans_t_sec = np.array([34, 46, 58]) #Times [s.] of upward transitions
    resp_upward = get_meanresp_during_interval(path, up_trans_t_sec, start_after_stim, post_int_s, resp_threshold=rel_thr, nanfraction_thr=nan_thr)
    resp_upward_isi = get_meanresp_during_interval(path, up_trans_t_sec-7, start_after_isi, post_isi_s, resp_threshold=rel_thr, nanfraction_thr=nan_thr)
    ##Calculate average activity during a luminance value when it was approached from above:
    down_trans_t_sec = np.array([101, 89, 77]) #Times [s.] of downward transitions (sorted to match order of upward transitions
    resp_downward = get_meanresp_during_interval(path, down_trans_t_sec, start_after_stim, post_int_s, resp_threshold=rel_thr, nanfraction_thr=nan_thr)
    resp_downward_isi = get_meanresp_during_interval(path, down_trans_t_sec-7, start_after_isi, post_isi_s, resp_threshold=rel_thr, nanfraction_thr=nan_thr)

    # Add everything to dictionary:
    data_dict[brain_region]["linkage_mat"] = linked
    data_dict[brain_region]["clust_labels"] = labels
    data_dict[brain_region]["pooled_data"] = pooled_data
    data_dict[brain_region]["raw_mn_resps"] = meanresps
    data_dict[brain_region]["deconv_mn_resps"] = deconv_meanresps
    data_dict[brain_region]["resamp_mn_resps"] = resamp_meanresps
    data_dict[brain_region]["rel_idxs"] = rel_idxs
    data_dict[brain_region]["rel_thr"] = rel_thr
    data_dict[brain_region]["clust_resps"] = cluster_resps
    data_dict[brain_region]["resp_upward"] = resp_upward
    data_dict[brain_region]["resp_downward"] = resp_downward
    data_dict[brain_region]["resp_upward_isi"] = resp_upward_isi
    data_dict[brain_region]["resp_downward_isi"] = resp_downward_isi

# %% [markdown]
### Clustering overview

# %% [code]
%load_ext autoreload
%autoreload

from luminance_analysis.plotting import plot_clusters_dendro, re_histogram

# %% [code]
colors = sns.color_palette()[:2]
fig_clust = plt.figure(figsize=(7, 6))
for i, (k, dendrolim, spacing, cbar, x_pos, color) in enumerate(zip(["GC", "IO"], [1040, 112],
                                                [3, 5], [False, False], [0.47, 0.], colors)):
    f_hist = re_histogram(data_dict[k]["rel_idxs"], data_dict[k]["rel_thr"], fig_clust,  
                          w=0.18, h=0.1, w_p=0.04, h_p=x_pos+0.4125, color=color)
    
    meanresps = data_dict[k]["resamp_mn_resps"]  # data_dict[k]["deconv_mn_resps"]
    smooth_mean_resps = pd.DataFrame(meanresps.T).rolling(4, center=True).mean().values.T

    if k=="IO":
        label = "ION"
    elif k=="GC":
        label = "GC"
        
    fig_clust = plot_clusters_dendro(smooth_mean_resps, stim_ref,
                                 data_dict[k]["linkage_mat"], data_dict[k]["clust_labels"], prefix=label,
                                 figure=fig_clust, w=1., h=0.65, w_p=0.1, h_p=x_pos, f_lim=2,
                                 dendrolims=(dendrolim, 0), gamma=0.4, spacing=spacing, colorbar=cbar)
    
fig_clust.text(.01,.98, 'A')
fig_clust.text(.01,.51, 'B')

# %% [code]
if fig_fold is not None:
    fig_clust.savefig(str(fig_fold / "fig2.pdf"))

# %% [markdown]
### Supplementary figures

# %% [code]
fig_fold = Path(r"C:\Users\otprat\Documents\figures\luminance\manuscript_figures\fig2supp")

if not os.path.isdir(fig_fold):
    os.mkdir(fig_fold)

# %% [code]
%load_ext autoreload
from luminance_analysis.plotting import make_bar, get_yg_custom_cmap, add_offset_axes, shade_plot, stim_plot
%autoreload

# %% [markdown]
#### Stimulus plot

# %% [code]
stim_arr = PooledData(path = master_path / protocol / "GC").stimarray

# %% [code]
fig_stim = stim_plot(stim_arr, xlims = (0, 108), gamma=0.4, figure=None, frame=None)

# %% [code]
if fig_fold is not None:
    fig_stim.savefig(str(fig_fold / "Stimulation_protocol.pdf"))

# %% [markdown]
#### Fish contributions to each cluster

# %% [code]
def plot_fish_contribution(data_dict, figure=None, frame=None):
    
    if figure is None:
        figure = plt.figure(figsize=(6, 3))
        
    barWidth = 0.85
    n_fish = 5
    colors = (sns.color_palette("deep", 10))
    fish_contribution = {brain_region:{} for brain_region in brain_regions_list}
        
    for i, brain_region in enumerate(brain_regions_list):
        
        ax_hist = add_offset_axes(figure, (0.05 + 0.5*i, 0.15, .4, .7), frame=frame)
        
        clusters = np.unique(data_dict[brain_region]['clust_labels'])
        n_clust = clusters.shape[0]
        roi_map = data_dict[brain_region]['pooled_data'].roi_map

        for fish in range(n_fish):
            fish_labels = data_dict[brain_region]['clust_labels'][roi_map[0, :] == fish]
            fish_contribution[brain_region]['{} Fish {}'.format(brain_region, fish+1)] = np.array([np.sum(fish_labels == c) for c in range(n_clust)])

        contributions_df = pd.DataFrame(fish_contribution[brain_region])
        for i, c in enumerate(contributions_df.columns):
            ax_hist.bar(clusters+1, contributions_df[c], bottom=sum([contributions_df[prev] for prev in list(contributions_df.columns)[:i]]),
                    width=barWidth, label=c, color=colors[i])

#         ax_hist.legend(bbox_to_anchor=(1,1))
        ax_hist.set_xlabel("Cluster #")
        ax_hist.set_ylabel("Number of ROIs")
        ax_hist.text(.5, 1, brain_region, ha='center', va='top', transform=ax_hist.transAxes, fontsize=8.5)
        plt.tight_layout()
                
    return(figure)

# %% [code]
fig_fish_contrib = plot_fish_contribution(data_dict)

# %% [code]
if fig_fold is not None:
    fig_fish_contrib.savefig(str(fig_fold / "Fish_contributions.pdf"))

# %% [markdown]
#### Mean response to all flash levels by cluster

# %% [code]
from scipy import stats

# %% [code]
# def plot_fish_steps_resps(data_dict, brain_region, figure=None, frame=None):
    
#     if figure is None:
#         figure = plt.figure(figsize=(4, 5))
         
#     clusters = np.unique(data_dict[brain_region]['clust_labels'])
#     step_series = ['resp_upward', 'resp_downward']
#     series_titles = ['Up transitions', 'Down transitions']
#     x_ticks = [[0, 1, 2, 3], ['Dark', '5%', '20%', '100%']]
#     ylims = [-2, 30]
#     offset = 4
#     alpha = 0.01
#     n_tests = 48
#     alpha_corrected=alpha/n_tests
    
#     for i, (serie, title) in enumerate(zip(step_series, series_titles)):        
#         ax_hist = add_offset_axes(figure, (0.1+0.4*i, 0.15, .35, .8), frame=frame)
            
#         for cluster, color in zip(clusters, cluster_cols()):
#             cluster_resps = data_dict[brain_region][serie][:, data_dict[brain_region]['clust_labels'] == cluster]
#             isi_cluster_resps = data_dict[brain_region][serie+'_isi'][:, data_dict[brain_region]['clust_labels'] == cluster]

#             if serie == 'resp_upward':
#                 insert_idx = 0
#             elif serie == 'resp_downward':
#                 insert_idx = 3
#             cluster_resps = np.insert(cluster_resps, insert_idx, np.nanmean(isi_cluster_resps, 0), 0)

#             ax_hist.errorbar(x_ticks[0], np.nanmean(cluster_resps, 1) + offset*cluster, yerr=np.std(cluster_resps, 1), capsize=3, c=color, ls='none', marker='o', markersize=3)
#             ax_hist.axhline(offset*cluster, c='gray', alpha=.3, ls=':')
#             if serie == 'resp_upward':
#                 ax_hist.set_yticks(offset*clusters)
#                 ax_hist.set_yticklabels(np.zeros_like(clusters))
#                 ax_hist.set_ylabel('Average response during luminance step')
#             else:
#                 ax_hist.set_yticks([])
                
#             ax_hist.set_xlabel('Luminance')
#             ax_hist.set_xticks(x_ticks[0])
#             ax_hist.set_xticklabels(x_ticks[1])
#             ax_hist.set_ylim(ylims)
#             ax_hist.text(.5,1, title, ha='center', va='top', transform=ax_hist.transAxes, fontsize=7)
                        
# #             #T-tests
# #             x_pos = [(x_ticks[0][i]+x_ticks[0][i+1])/2 for i in [0, 1, 2]]
# #             for i in [0, 1, 2]:
# #                 data1 = cluster_resps[i, :]
# #                 data2 = cluster_resps[i+1, :]
                
# #                 d, pval = stats.ttest_ind(data1, data2)
# #                 y_pos = ((np.nanmean(data1)+np.nanmean(data2))/2)+cluster*offset
                
# #                 if pval < alpha:
# #                     ax_hist.text(x_pos[i], y_pos, '*', ha='center', color=color)
# #                 else:
# #                     ax_hist.text(x_pos[i], y_pos, 'n.s.', fontsize=7, ha='center', va='bottom', color=color)
                    
#     plt.tight_layout()
    
#     return(figure)

# %% [code]
def plot_fish_steps_resps(data_dict, brain_region, figure=None, frame=None):
    
    if figure is None:
        figure = plt.figure(figsize=(4, 7))
         
    clusters = np.unique(data_dict[brain_region]['clust_labels'])
    step_series = ['resp_upward', 'resp_downward']
    series_titles = ['Up transitions', 'Down transitions']
    x_ticks = [[0, 1, 2, 3], ['Dark', '5%', '20%', '100%']]
    ylims = [-2, 30]
    offset = 4
    alpha = 0.01
    n_tests = 48
    alpha_corrected=alpha/n_tests
    
    for i, (serie, title) in enumerate(zip(step_series, series_titles)):        
        ax_hist = add_offset_axes(figure, (0.1+0.4*i, 0.15, .35, .75), frame=frame)
            
        for cluster, color in zip(clusters, cluster_cols()):
            cluster_resps = data_dict[brain_region][serie][:, data_dict[brain_region]['clust_labels'] == cluster]
            isi_cluster_resps = data_dict[brain_region][serie+'_isi'][:, data_dict[brain_region]['clust_labels'] == cluster]

            if serie == 'resp_upward':
                insert_idx = 0
            elif serie == 'resp_downward':
                insert_idx = 3
            cluster_resps = np.insert(cluster_resps, insert_idx, np.nanmean(isi_cluster_resps, 0), 0)

            ax_hist.errorbar(x_ticks[0], np.nanmean(cluster_resps, 1) + offset*cluster, yerr=np.std(cluster_resps, 1), capsize=3, c=color, ls='none', marker='o', markersize=3)
            ax_hist.axhline(offset*cluster, c='gray', alpha=.3, ls=':')
            if serie == 'resp_upward':
                ax_hist.set_yticks(offset*clusters)
                ax_hist.set_yticklabels(np.zeros_like(clusters))
                ax_hist.set_ylabel('Average response during luminance step')
            else:
                ax_hist.set_yticks([])
                
            ax_hist.set_xlabel('Luminance')
            ax_hist.set_xticks(x_ticks[0])
            ax_hist.set_xticklabels(x_ticks[1])
            ax_hist.set_ylim(ylims)
#             ax_hist.text(.5,1, title, ha='center', va='top', transform=ax_hist.transAxes, fontsize=7)
                        
#             #T-tests
#             x_pos = [(x_ticks[0][i]+x_ticks[0][i+1])/2 for i in [0, 1, 2]]
#             for i in [0, 1, 2]:
#                 data1 = cluster_resps[i, :]
#                 data2 = cluster_resps[i+1, :]
                
#                 d, pval = stats.ttest_ind(data1, data2)
#                 y_pos = ((np.nanmean(data1)+np.nanmean(data2))/2)+cluster*offset
                
#                 if pval < alpha:
#                     ax_hist.text(x_pos[i], y_pos, '*', ha='center', color=color)
#                 else:
#                     ax_hist.text(x_pos[i], y_pos, 'n.s.', fontsize=7, ha='center', va='bottom', color=color)
                    
    for i, (serie, title, xlims) in enumerate(zip(step_series, series_titles, [[35.5,71.5], [74.8,111]])):        
        ax_hist = add_offset_axes(figure, (0.1+0.4*i, 0.925, .35, 1), frame=frame)
        ax_hist.plot(stim_arr[0, :], stim_arr[1, :])
        ax_hist.set_xlim(xlims)
        ax_hist.set_ylim(-.25,25)
        ax_hist.axis('off')
        
        
        if i==0:
            ax_hist.text(41.5,0.7, '5%', ha='center', va='top', fontsize=7)
            ax_hist.text(54,0.85, '20%', ha='center', va='top', fontsize=7)
            ax_hist.text(65.5,1.65, '100%', ha='center', va='top', fontsize=7)
            ax_hist.text(48,-0.2, 'Dark', ha='center', va='top', fontsize=7)
        else:
            ax_hist.text(78.5,1.5, '100%', ha='center', va='top', fontsize=7)
            ax_hist.text(85,0.05, '20%', ha='center', va='top', fontsize=7)
            ax_hist.text(96.5,-0.1, '5%', ha='center', va='top', fontsize=7)
            ax_hist.text(108.5,-0.2, 'Dark', ha='center', va='top', fontsize=7)

#     plt.tight_layout()
    
    return(figure)

# %% [code]
fig_steps_resps = plot_fish_steps_resps(data_dict, 'GC')

# %% [code]
if fig_fold is not None:
    fig_steps_resps.savefig(str(fig_fold / "Average responses to luminance steps.pdf"))

# %% [markdown]
#### Plot individual traces

# %% [code]
from luminance_analysis.roi_display import overimpose_shade, merge_anatomy_and_mask

# %% [code]
example_rois = [1777, 29, 430, 1032]

# %% [code]
def plot_roi_traces(data_dict, brain_region, rois, stimulus_array, figure=None, frame=None):
    
    if figure is None:
        figure = plt.figure(figsize=(6.5, 2.5))
        
    ybarlength = 4
    xbarlength = 10
    pooled_data = data_dict[brain_region]['pooled_data']
    traces = pooled_data.traces
    stim = stimulus_array
    clusters = data_dict[brain_region]['clust_labels'][rois]

    for i, roi in enumerate(rois):        
        ax_trace = add_offset_axes(figure, (0.1, 0.1+0.2*i, .6, .2), frame=frame)
        ax_anato = add_offset_axes(figure, (0.75, 0.1+0.2*i, .1, .2), frame=frame)
        
        color = cluster_cols()[clusters[i]]

        #Plot ROI repetitions
        roi_traces_zscored = np.empty_like(traces[roi, :, :])
        for rep in range(traces[roi, :, :].shape[1]):
            roi_traces_zscored[:, rep] = nanzscore(traces[roi, :, rep])

        ax_trace.plot(stim[:, 0], roi_traces_zscored, c=color, alpha=0.065)
        ax_trace.plot(stim[:, 0], np.nanmean(roi_traces_zscored, 1), c=color)
        shade_plot((stim[:, 0], stim[:, 1]), ax=ax_trace)
        ax_trace.set_xlim([min(stim[:, 0]), max(stim[:, 0])])
        ax_trace.set_ylim((-1.8,5.2))
        
        #Plot scale bars
        if i == 0:
            # Y axis bar
            make_bar(ax_trace, [0, ybarlength], label="{} s.d. dF/F".format(ybarlength), orientation='vertical', lw=1)
            # X axis bar
            make_bar(ax_trace, [2, 2+xbarlength], label="{} s".format(xbarlength), lw=1)
        else:
            ax_trace.axis('off')   

        #Plot ROI anatomy
        anatomy_stack, mask_stack = pooled_data.get_roi_anatomy_stacks(roi, crop_around=25)
        figure_anatomy = merge_anatomy_and_mask(anatomy_stack, mask_stack, color, gamma=0.5)

        ax_anato.imshow(figure_anatomy)
        ax_anato.axis('off')

    plt.tight_layout()
    
    return(figure)

# %% [code]
fig_traces = plot_roi_traces(data_dict, 'GC', example_rois, stim_ref, figure=None, frame=None)

# %% [code]
if fig_fold is not None:
    fig_traces.savefig(str(fig_fold / "GC traces.pdf"))

# %% [markdown]
#### Sensory history plot

# %% [code]
def plot_sensory_history(data_dict, brain_region, figure=None, frame=None, align='h'):

    if figure is None:
        figure = plt.figure(figsize=(5, 5))
         
    labels = data_dict[brain_region]['clust_labels']
    clusters = np.unique(labels)
    resp_upward = data_dict[brain_region]['resp_upward'][:2, :]
    resp_downward = data_dict[brain_region]['resp_downward'][1:, :]
    step_series = ['resp_upward', 'resp_downward']
    series_titles = ['UP transitions', 'DOWN transitions']
    colors = cluster_cols()
    
    for i, title in enumerate(["5% luminance", "20% luminance"]):    
        if align == 'h':
            ax_scatter = add_offset_axes(figure, (0.1+0.45*i, 0.15, .35, .35), frame=frame)
        elif align == 'v':
            ax_scatter = add_offset_axes(figure, (0.1, 1-0.45*(1+i), .35, .35), frame=frame)
      
        for j in range(clusters.shape[0]):
            mnx = resp_upward[i,labels==j].mean()
            stdx = resp_upward[i,labels==j].std()
            mny = resp_downward[i,labels==j].mean()
            stdy = resp_downward[i,labels==j].std()
            ax_scatter.scatter(mnx, mny, color=colors[j], s=6, alpha=1, 
                    edgecolors=None)
            ax_scatter.plot([mnx, mnx], [mny - stdy/2, mny+stdy/2], color=colors[j])
            ax_scatter.plot([mnx - stdx/2, mnx+stdx/2], [mny, mny], color=colors[j])

        lims = [-1, 1.5]
        ticks = np.arange(-0.5, 1.6, 1)
        ax_scatter.plot(lims, lims, color="k", linewidth=0.4, zorder=-10)  # linear edge
        ax_scatter.set_aspect('auto')
        ax_scatter.set_xticks(ticks)

        ax_scatter.set_yticks(ticks)
#         ax_scatter.set_title(title)
        ax_scatter.text(.5,1.1, title, ha='center', va='top', transform=ax_scatter.transAxes, fontsize=7)        
        
        if align == 'h':
            ax_scatter.set_xlabel("Low-high transition")
            if i == 0:
                ax_scatter.set_ylabel("High-low transition")
            else:
                ax_scatter.set_yticklabels([])
        elif align == 'v':
            ax_scatter.set_ylabel("Low-high transition")
            if i == 1:
                ax_scatter.set_xlabel("High-low transition")
            else:
                ax_scatter.set_xticklabels([])

    plt.tight_layout()
    return(figure)

# %% [code]
fig_sens_hist = plot_sensory_history(data_dict, 'GC', align='v')

# %% [code]
if fig_fold is not None:
    fig_sens_hist.savefig(str(fig_fold / "Sensory_history_in_GCs.pdf"))

# %% [markdown]
### Assemble figure

# %% [code]
#OLD VERSION
# figureS2 = plt.figure(figsize=(7, 9))

# #Stimulus plot:
# stim_panel = stim_plot(stim_arr, xlims = (0, 108), gamma=0.4, figure=figureS2, frame=(0.05, 0.8, 0.35, 0.2))

# #Cluster step reponses plot:
# steps_resps_panel = plot_fish_steps_resps(data_dict, 'GC', figure=figureS2, frame=(0.35, 0.485, 0.75, 0.5))

# #Traces plot
# traces_panel = plot_roi_traces(data_dict, 'GC', example_rois, stim_ref, figure=figureS2, frame=(0.05, 0.275, 1, .25))

# #Fish contributions plot
# fish_contrib_panel = plot_fish_contribution(data_dict, figure=figureS2, frame=(0.05, 0.05, 1, .25))

# #Sensory history figure
# sens_hist_panel = plot_sensory_history(data_dict, 'GC',  figure=figureS2, frame=(0.05, 0.535, .5, .275), align='v')

# %% [code]
figureS2 = plt.figure(figsize=(7, 9))

#Stimulus plot:
stim_panel = stim_plot(stim_arr, xlims = (0, 108), gamma=0.4, figure=figureS2, frame=(0.05, 0.8, 0.4, 0.2))
figureS2.text(.05,.98, 'A')

#Sensory history figure
sens_hist_panel = plot_sensory_history(data_dict, 'GC',  figure=figureS2, frame=(0.1, 0.535, .45, .275), align='v')
figureS2.text(.05,.8, 'C')

#Cluster step reponses plot:
steps_resps_panel = plot_fish_steps_resps(data_dict, 'GC', figure=figureS2, frame=(0.35, 0.485, 0.6, 0.5))
figureS2.text(.375,.98, 'B')

#Traces plot
traces_panel = plot_roi_traces(data_dict, 'GC', example_rois, stim_ref, figure=figureS2, frame=(0.05, 0.275, .9, .25))
figureS2.text(.1, .5, 'D')

#Fish contributions plot
fish_contrib_panel = plot_fish_contribution(data_dict, figure=figureS2, frame=(0.05, 0.05, .9, .25))
figureS2.text(.025, .275, 'E')


# %% [code]
if fig_fold is not None:
    figureS2.savefig(str(fig_fold / "fig2_supplementary.pdf"))

# %% [code]


# %% [code]


# %% [code]


# %% [code]
excited = [0,1,2]
inhibited = [3,4,5,6,7]

# %% [code]
excited_rois = np.concatenate([np.argwhere(data_dict['GC']['clust_labels'] == i)[:,0] for i in excited])
inhibited_rois = np.concatenate([np.argwhere(data_dict['GC']['clust_labels'] == i)[:,0] for i in inhibited])

# %% [code]
excited_map = data_dict['GC']['pooled_data'].get_cluster_anatomy(data_dict['GC']['pooled_data'].roi_map[:, excited_rois], morphed=False)
inhibited_map = data_dict['GC']['pooled_data'].get_cluster_anatomy(data_dict['GC']['pooled_data'].roi_map[:, inhibited_rois], morphed=False)

# %% [code]
fig, axes = plt.subplots(3, 2, figsize=(10,10))
axes = axes.flatten()

for i, (excited, inhibited) in enumerate(zip(excited_map, inhibited_map)):
    comp = [np.sum(excited,(0))>0, np.zeros((np.sum(excited,(0))>0).shape), np.sum(inhibited,(0))>0] #np.sum(mixed_map,(0,1))]    
    comp = np.swapaxes(np.array(comp), 0, 2)
#     plt.subplot(1,5,i+1)
    axes[i].imshow(comp)

axes[-1].remove()
    
plt.tight_layout()

# %% [code]
fold = Path(r"C:\Users\otprat\Desktop")
fig.savefig(str(fold / "steps_cluster_anatomies.png"))

# %% [code]


# %% [code]
for i, (excited, inhibited) in enumerate(zip(excited_map, inhibited_map)):
    plt.figure()
    comp = [~np.sum(excited, (0))>0, 
            ~np.sum(inhibited,(0))>0,
            np.full((np.sum(excited,(0))>0).shape), 2] #np.sum(mixed_map,(0,1))]
    comp = np.swapaxes(np.array(comp), 0, 2)
#     plt.subplot(1,5,i+1)
    plt.imshow(comp)

# %% [code]


# %% [code]


# %% [code]


# %% [code]
a = data_dict['GC']['pooled_data'].fishdata[0].anatomy
a.shape

# %% [code]
plt.figure(figsize=(10, 10))
plt.imshow(a[20, :, :].T)

# %% [code]


# %% [code]


# %% [code]
