# Supplementary material for: Comparing the Representation of a Simple Visual Stimulus across the Cerebellar Network
Source: eNeuro. 2024 Jul 16;11(7):ENEURO.0023-24.2024. doi: 10.1523/ENEURO.0023-24.2024 (PMC11255392; doi:10.1523/ENEURO.0023-24.2024)
Supplement: Extended Data — Download Extended Data, ZIP file. [file eneuro-11-ENEURO.0023-24.2024-s009.zip › figures_notebooks/Fig3_regressor_analysis.ipynb]

# %% [code]
# %matplotlib widget

# %% [code]
import numpy as np
from pathlib import Path
import pandas as pd
import flammkuchen as fl
import os

from matplotlib import pyplot as plt
from matplotlib.colors import LinearSegmentedColormap, Normalize
import seaborn as sns
from itertools import product
from skimage.filters import threshold_otsu
from scipy.cluster.hierarchy import dendrogram, linkage
import cmocean as cmo

from scipy.stats import gaussian_kde

plt.style.use("figures.mplstyle")
cols = sns.color_palette()

# %% [code]
fig_fold = Path(r"C:\Users\otprat\Documents\figures\luminance\manuscript_figures\fig3")

if not os.path.isdir(fig_fold):
    os.mkdir(fig_fold)

# %% [code]
from luminance_analysis import traces_stim_from_path, PooledData
from luminance_analysis.utilities import deconv_resamp_norm_trace, reliability, \
    nanzscore, get_kernel, pearson_regressors, get_mn_and_error, train_test_split
from luminance_analysis.plotting import shade_plot, make_bar, get_yg_custom_cmap, add_offset_axes
from luminance_analysis.clustering import find_trunc_dendro_clusters

# %% [code]
def regressors_from_stim(stim):
    """ Create the regressors for the regressor-based analysis.
    """
    dt = stim[1, 0]
    
    # Absolute luminance level-based regressors:
    reg_dict = dict()
    reg_dict["lum_true"] = stim[:, 1].copy()  # raw value
    reg_dict["lum_gamma1"] = stim[:, 1]**(1/3)  # gamma1
    reg_dict["lum_gamma2"] = stim[:, 1]**(0.1)  # gamma2
    reg_dict["lum_interm"] = stim[:, 1]**(0.05) - stim[:, 1]  # intermediate luminance

    # Integration-based:
    tau = 4  # tau for integrating regressor
    kernel = np.exp(-np.arange(0, 10, dt) / tau)
#     reg_dict["lum_integr"] = np.convolve(stim[:, 1], kernel / 100)[:stim.shape[0]]

    # Derivative-based:
    diff = np.insert(np.diff(stim[:, 1]**(1/3)), 0, 0)

    lum_on = diff.copy()
    lum_on[lum_on < 0] = 0
    reg_dict["trans_on"] = lum_on  # on transitions, proportional
    reg_dict["trans_on_abs"] = (lum_on > 0).astype(float)  # on transitions, absolute val

    lum_off = -diff.copy()
    lum_off[lum_off < 0] = 0
    reg_dict["trans_off"] = lum_off  # off transitions, proportional
    reg_dict["trans_off_abs"] = (lum_off > 0).astype(float)  # off transitions, absolute val

    reg_dict["trans_onoff"] = reg_dict["trans_on"] + reg_dict["trans_off"]  # on and off
    reg_dict["trans_onoff_abs"] = reg_dict["trans_on_abs"] + reg_dict["trans_off_abs"]  # on and off absolute
    
    return reg_dict

# %% [markdown]
# Load data and create correlation matrices:

# %% [code]
master_path = Path(r"\\FUNES2\legacy\experiments\E0032_luminance\neat_exps")

# %% [code]
tau_6f = 5
ker_len = 30
delay = 3
n_clust = 5
normalization = "zscore"
protocol = "steps"

protocols = ["steps", "flashes"]
brain_regions_list = ["GC", "IO", "PC"]

data_dict = {"{}_{}".format(r, p):{} for p, r in product(["steps", "flashes"], ["GC", "IO"])}

for protocol, brain_region in product(["steps", "flashes"], ["GC", "IO"]):
    
    path = master_path / protocol / brain_region
    stim, traces, _ = traces_stim_from_path(path)

    # Mean traces, calculate reliability index :
    rel_idxs = reliability(traces)
    
    # Find threshold from reliability histogram...
    rel_thr = threshold_otsu(rel_idxs[~np.isnan(rel_idxs)])

    # ...and load again filtering with the threshold:
    _, traces, meanresps = traces_stim_from_path(path, resp_threshold=rel_thr, nanfraction_thr=1)
    
    
    # Fix problem with interpolated stimulus values between intermediate luminance levels:
    invalid_idxs = np.array([stim[:, 1] != n for n in [0, 1, 0.2, 0.05]]).all(0)  # find invalid indexes
    if sum(invalid_idxs) > 0:
        stim[np.argwhere(invalid_idxs), 1] = stim[np.argwhere(invalid_idxs)-1, 1]  # replace with following value
        
    # Create regressors:
    reg_dict = regressors_from_stim(stim)
    
    # Convolve them
    kernel = get_kernel(tau=tau_6f, ker_len=ker_len, delay=delay)
    reg_df = pd.DataFrame({k: nanzscore(np.convolve(reg_dict[k], kernel)[:stim.shape[0]]) for k in reg_dict.keys()})
    
    # Calculate regressions:
    coefs = pd.DataFrame(pearson_regressors(meanresps.T, reg_df.values).T, columns=reg_df.columns)
    
    # Cluster traces (needed for the sorted plots):
    linked = linkage(meanresps, "ward")    

    # make truncated tree to get clusters ids. 
    # Ugly but necessary to get the correct sequence of leaves:
    plt.figure(figsize=(0.1, 0.1))  
    dendro = dendrogram(linked, n_clust, truncate_mode ="lastp")
    plt.close()
    cluster_ids = dendro["leaves"]
    labels = find_trunc_dendro_clusters(linked, dendro)
    
    # Add everything to dictionary:
    key = "{}_{}".format(brain_region, protocol)
    data_dict[key]["raw_traces"] = traces
    data_dict[key]["mean_traces"] = meanresps
    data_dict[key]["stim"] = stim
    data_dict[key]["reg_df"] = reg_df
    data_dict[key]["coefs"] = coefs
    data_dict[key]["clust_labels"] = labels
    data_dict[key]["pooled"] = PooledData(path)
    
reg_keys = list(data_dict["GC_steps"]["reg_df"].columns)

# %% [markdown]
For the regressor plot, find best predicted trace from each regressor (considering only the steps protocol):

# %% [code]
def plot_traces_regressors(data_dict, figure=None, frame=None,
                           regressors_list=["lum_true", "lum_interm", "trans_off", "trans_onoff"]):
    
    # Combine IO and GC steps regressors in a single matrix:
    io_and_gc_coefs = np.concatenate([data_dict[c + "_steps"]["coefs"].values for c in ["GC", "IO"]], axis=0)
    n_gc_steps = len(data_dict["GC_steps"]["coefs"])  # number of gc in the combined gc and io coefficients matrix

    # For each regressor, find best predicted cell:
    best_reg_idx = np.array([np.argmax(io_and_gc_coefs[:, c]) for c in range(io_and_gc_coefs.shape[1])])

    # For each regressor find the type of the best predicted cell:
    cell_type = np.array(["GC"]*io_and_gc_coefs.shape[1])
    cell_type[best_reg_idx > n_gc_steps] = "IO"

    # Now from best predicted cell index find index in the relative traces array:
    best_reg_idx_pertype = best_reg_idx.copy()
    best_reg_idx_pertype[best_reg_idx > n_gc_steps] -= n_gc_steps

    offset = 7
    barlength = 10  # scalebar in seconds

    if figure is None:
        figure = plt.figure(figsize=(7, 3))
    ax = add_offset_axes(figure, (0., 0.1, 1, 0.9), frame=frame)

    reg_keys = list(data_dict["GC_steps"]["reg_df"].columns)
    for n, reg in enumerate(regressors_list):
        i = reg_keys.index(reg)
        stim = data_dict["{}_steps".format(cell_type[i])]["stim"]
        reg_df = data_dict["{}_steps".format(cell_type[i])]["reg_df"]
        tracecol = sns.color_palette()[0] if cell_type[i] == "GC" else sns.color_palette()[1]
        trace = data_dict["{}_steps".format(cell_type[i])]["mean_traces"][best_reg_idx_pertype[i], :]
        coef_value = io_and_gc_coefs[best_reg_idx[i], i]
        
        reg_trace = reg_df[reg] - offset * n
        ax.fill_between(stim[:, 0], np.zeros(len(reg_trace)) + np.min(reg_trace), reg_trace
                        , facecolor=sns.color_palette()[7], edgecolor=None, alpha=0.5, zorder=100)
        ax.plot(stim[:, 0], nanzscore(trace) - offset * n, c=tracecol, zorder=100)
        ax.text(1, 2.7 - offset*n, "{} - {} (R: {:1.2})".format(reg, cell_type[i], coef_value), fontsize=7, color=tracecol)


    shade_plot(stim, shade_range=(0.8, 0.97))
    ax.set_xlim(stim[0, 0], stim[-1, 0])

    ax.set_yticks([])
    ax.set_ylim(None, 4)
    ax.spines["left"].set_visible(False)
    make_bar(ax, [stim[-1, 0] - barlength, stim[-1, 0]], 
             label="{} s".format(barlength))
    
    #return figure

# %% [code]
plot_traces_regressors(data_dict, plt.figure(figsize=(7, 3)), frame=(0, 0, 1, 1))

# %% [markdown]
Supplementary figure for all regressors:

# %% [code]
def reg_hist_figure(data_dict, figure=None, frame=None):
    if figure is None:
        figure = plt.figure(figsize=(2.5,2.5))    

    for i, c in enumerate(["GC", "IO"]):
        ax = add_offset_axes(figure, (0.1, 0.05 + 1-0.34*(i+1), 0.7, 0.23), frame=frame)
        coefs = data_dict[c + "_steps"]["coefs"].values

        best_regressors = np.nanargmax(np.abs(coefs), 1)
        percent = np.sum(best_regressors < 4) / len(best_regressors) * 100

        ax.hist(best_regressors, np.arange(0,11,1), density=True, stacked=True, color=cols[i])
        ax.axvline(4, c="k", linestyle="dashed")
        ax.set_yticks([])
        ax.set_xticks([])

        ax.text(9.8, plt.gca().get_ylim()[1]/2, c, fontsize=7, color=cols[i], fontweight="bold")
        ax.text(2, plt.gca().get_ylim()[1], "{:2.1f}%".format(percent), fontsize=7, color=cols[i])
        ax.text(7, plt.gca().get_ylim()[1], "{:2.1f}%".format(100 - percent), fontsize=7, color=cols[i])

    ax.set_xticks(np.arange(len(reg_keys))+0.5)
    ax.set_xticklabels(reg_keys, rotation=80)
    sns.despine(left=True)

# %% [code]
figure = plt.figure(figsize=(4,2.5)) 
reg_hist_figure(data_dict, figure=figure)

# %% [markdown]
Scatterplot

# %% [code]
def regr_scatter_plot(data_dict, figure=None, frame=None, size=5):

    if figure is None:
        figure = plt.figure(figsize=(3,3))
        
    lims=(-0.05,1.05)
    alpha=1
    alpha_kde=0.4
    n_lum_clust = 4  # number of luminance regressors in the regressor panel
    
    all_gc = pd.concat([data_dict["GC_" + s]["coefs"] for s in ["steps", "flashes"]], axis=0)
    all_io = pd.concat([data_dict["IO_" + s]["coefs"] for s in ["steps", "flashes"]], axis=0)

    ax_scatter = add_offset_axes(figure, (0.2, 0.2, 0.5, 0.5), frame=frame)
    dwn = all_gc.shape[0] // (all_io.shape[0]*2)  # Downsampling factor to show equal number of points
    x_gc = np.nanmax(np.abs(all_gc.values[::dwn, :n_lum_clust]), 1)
    y_gc = np.nanmax(np.abs(all_gc.values[::dwn, n_lum_clust:]), 1)
    ax_scatter.scatter(x_gc, y_gc, s=size, alpha=alpha, color=cols[0], label="GC")

    x_io = np.nanmax(np.abs(all_io.values[:, :n_lum_clust]), 1)
    y_io = np.nanmax(np.abs(all_io.values[:, n_lum_clust:]), 1)
    ax_scatter.scatter(x_io, y_io, s=size, alpha=alpha, color=cols[1], label="IO")
    ax_scatter.text(0.9, 0.9, "GC", color=cols[0], fontweight="bold", fontsize=7)
    ax_scatter.text(0.9, 0.8, "IO", color=cols[1], fontweight="bold", fontsize=7)

    ax_scatter.set_aspect('equal')
    ax_scatter.set_xlim(*lims)
    ax_scatter.set_ylim(*lims)
    ax_scatter.set_xticks(np.arange(0,1.1,0.2))
    ax_scatter.set_yticks(np.arange(0,1.1,0.2))
    ax_scatter.set_xlabel("Luminance corr. coef.")
    ax_scatter.set_ylabel("Transition corr. coef.")

    x_arr = np.arange(lims[0],lims[1], 0.01)
    
    ax_kde2 = add_offset_axes(figure, (0.2, 0.7, 0.5, 0.2), frame=frame)
    ax_kde2.axis("off")
    ax_kde2.fill_between(x_arr, np.zeros(x_arr.shape), gaussian_kde(x_gc)(x_arr), alpha=alpha_kde)
    ax_kde2.fill_between(x_arr, np.zeros(x_arr.shape), gaussian_kde(x_io)(x_arr), alpha=alpha_kde)
    
    ax_kde1 = add_offset_axes(figure, (0.7, 0.2, 0.2, 0.5), frame=frame)
    ax_kde1.axis("off")
    ax_kde1.fill_betweenx(x_arr, np.zeros(x_arr.shape), gaussian_kde(y_gc)(x_arr), alpha=alpha_kde)
    ax_kde1.fill_betweenx(x_arr, np.zeros(x_arr.shape), gaussian_kde(y_io)(x_arr), alpha=alpha_kde)

# %% [code]
regr_scatter_plot(data_dict)

# %% [markdown]
### Decoding of absolute luminance values

# %% [code]
decoding_path = Path().resolve().parent/'decoding'

# %% [code]
io_pred_data = fl.load(decoding_path / "abs_lum_decoding_results_IO_final.h5")
gc_pred_data = fl.load(decoding_path / "abs_lum_decoding_results_GCsubsampled_final.h5")

# %% [code]
lum_levels = np.array([0.  , 0.05, 0.2 , 1.  ])

# %% [code]
def plot_luminance_decoding(io_data, gc_data, figure=None, frame=None):

    if figure is None:
        figure = plt.figure(figsize=(10, 5))
             
    for i, (decoding, population) in enumerate(zip([gc_data, io_data],['GCs', 'IONs'])):    
        ax_scatter = add_offset_axes(figure, (0.1+0.4*i, 0.15, .3, .8), frame=frame)
        
        if i==0:
            all_iters = pd.concat(gc_data)
            sns.violinplot(x=all_iters['lum_true'], y=all_iters['lum_svm'], color=sns.color_palette()[i], ax=ax_scatter)
            plt.setp(ax_scatter.collections, alpha=.75, edgecolor=sns.color_palette()[i], facecolor='white')

#             for pc in violin_parts['bodies']:
#                 pc.set_facecolor('red')
#                 pc.set_edgecolor('black')

            
            plot_iter = 5
            sns.swarmplot(x=decoding[plot_iter].lum_true, y=decoding[plot_iter]["lum_svm"], s=1.7, ax=ax_scatter, color=sns.color_palette()[i])
            ax_scatter.set_ylabel('Predicted luminance')
        if i==1:
            sns.swarmplot(x=decoding.lum_true, y=decoding["lum_svm"], s=1.7, ax=ax_scatter, color=sns.color_palette()[i])
            ax_scatter.set_ylabel('')

        ax_scatter.hlines(lum_levels, np.arange(-0.4, 3.6, 1), np.arange(0.4, 3.5, 1), lw=1, color=(0.3, 0.3, 0.3), zorder=3)
        ax_scatter.set_xlabel('Actual luminance')
        ax_scatter.set_ylim([-.25,1.4])
        ax_scatter.set_title(population)


# %% [code]
plot_luminance_decoding(io_pred_data, gc_pred_data)

# %% [markdown]
### Decoding of transitions

# %% [code]
io_trans_data = fl.load(decoding_path / "transition_results_IO_final.h5")
gc_trans_data = fl.load(decoding_path / "transition_results_GC_final.h5")
all_options = fl.load(decoding_path / "all_options.h5")

# %% [code]
from collections import namedtuple
from itertools import product, starmap

# %% [code]
def named_product(**items):
    Product = namedtuple("Product", items.keys())
    return starmap(Product, product(*items.values()))

def confmat(pred_bins, pred_gt):
    """ Calculate the confusion matrix by averaging the probaility
    distribution of the decoded category for each appearence of that
    category (indexed by pred_gt)
    """
    pred_gt = pred_gt.astype(np.int32)
    n_bins = pred_bins.shape[1]
    confmat = np.zeros((n_bins, n_bins))
    n_avg = np.zeros(n_bins, dtype=np.uint16)
    for i in range(len(pred_gt)):
        confmat[pred_gt[i], :] += pred_bins[i, :]
        n_avg[pred_gt[i]] += 1
    return confmat/n_avg[:, None]

# %% [code]
n_test = 2

option_it = list(named_product(**all_options))
copt = option_it[0]
io_confusion_mat = confmat(io_trans_data[0], np.tile(all_options["features"][copt.features], n_test))

# %% [code]
confusion_mats_list = []

for i in range(len(gc_trans_data)):
    option_it = list(named_product(**all_options))

    copt = option_it[0]
    confusion_mats_list.append(confmat(gc_trans_data[i][0], np.tile(all_options["features"][copt.features], n_test)))
    
gc_confusion_mats = np.stack(confusion_mats_list)

# %% [code]
def plot_confmat(confusion_mat):

    plt.figure()
    plt.imshow(confusion_mat, cmap=cmo.cm.tempo, origin='lower')
    plt.colorbar()
    plt.title("transition {} decoded from {} with a {} decoder".format(copt.features, copt.population, copt.decoder))
    plt.xlabel('Predicted transition')
    plt.ylabel('Actual transition')

# %% [code]
transitions = [np.nan, -1,-.2,-.05, 0, .05, .2, 1]

# %% [code]
def plot_transition_confmats(io_mat, gc_mats, figure=None, frame=None):

    if figure is None:
        figure = plt.figure(figsize=(10, 5))
             
    for i, (confmat, population) in enumerate(zip([gc_mats, io_mat],['GCs', 'IONs'])):    
        ax_confmat = add_offset_axes(figure, (0.1+0.4*i, 0.15, .3, .8), frame=frame)
        if i==0:
            ax_confmat.imshow(np.nanmean(confmat, 0), cmap=cmo.cm.tempo, origin='lower')
            ax_confmat.set_ylabel('Actual transition')
        else:
            im = ax_confmat.imshow(confmat, cmap=cmo.cm.tempo, origin='lower')
       
        ax_confmat.set_title(population)
        ax_confmat.set_xlabel('Predicted transition')
        ax_confmat.set_xticklabels(transitions)
        ax_confmat.set_yticklabels(transitions)
        
    axcolor = add_offset_axes(figure, (.825, 0.35, 0.015, 0.4), frame=frame)
    cbar=plt.colorbar(im, cax=axcolor, orientation='vertical', ticks=[0,.2,.4,.6,.8,1])
    cbar.set_label('Probability')

# %% [code]
plot_transition_confmats(io_confusion_mat, gc_confusion_mats)

# %% [code]


# %% [code]


# %% [code]
fig, axes = plt.subplots(4,5)
axes = axes.ravel()
    
for i in range(20):
    axes[i].imshow(gc_confusion_mats[i, :, :], cmap=cmo.cm.tempo, origin='lower')

# %% [code]


# %% [markdown]
# Assemble final figure

# %% [code]
figure3 = plt.figure(figsize=(9,12))

# Regressors traces:
plot_traces_regressors(data_dict, figure=figure3, frame=(0.05, 0.8, .9, 0.2))
figure3.text(.025,.99, 'A')

# Regressors histogram:
reg_hist_figure(data_dict, figure=figure3, frame=(0.06, 0.525, 0.5, 0.25))
figure3.text(.1,.775, 'B')

# Regressors scatterplot:
regr_scatter_plot(data_dict, figure=figure3, frame=(0.45, 0.525, 0.5, 0.3))
figure3.text(.5,.775, 'C')

# Luminance value decoding
plot_luminance_decoding(io_pred_data, gc_pred_data, figure=figure3, frame=(0.05, 0.29, 1, 0.22))
figure3.text(.1,.515, 'D')

# Luminance transition decoding
plot_transition_confmats(io_confusion_mat, gc_confusion_mats, figure=figure3, frame=(0.05, 0.05, 1, .22))
figure3.text(.1,.275, 'E')

# %% [code]
if fig_fold is not None:
    figure3.savefig(str(fig_fold / "comparison.pdf"))

# %% [code]
figure3 = plt.figure(figsize=(9,10))

# Regressors traces:
plot_traces_regressors(data_dict, figure=figure3, frame=(0.05, 0.65, .9, 0.35))
figure3.text(.025,.99, 'A')

# Regressors histogram:
reg_hist_figure(data_dict, figure=figure3, frame=(0.06, 0.375, 0.5, 0.25))
figure3.text(.1,.65, 'B')

# Regressors scatterplot:
regr_scatter_plot(data_dict, figure=figure3, frame=(0.45, 0.375, 0.5, 0.3))
figure3.text(.5,.65, 'C')

# Luminance value decoding
plot_luminance_decoding(io_pred_data, gc_pred_data, figure=figure3, frame=(0.05, 0.05, 1, 0.3))
figure3.text(.1,.35, 'D')


# %% [code]
if fig_fold is not None:
    figure3.savefig(str(fig_fold / "fig3.pdf"))

# %% [markdown]
# Supplementary figure

# %% [code]
figure3supp = plt.figure(figsize=(6, 5))
plot_traces_regressors(data_dict, figure3supp, frame=(0, 0, 1, 1), regressors_list=reg_keys)

# %% [code]
fig_fold = Path(r"C:\Users\otprat\Documents\figures\luminance\manuscript_figures\fig3supp")

if not os.path.isdir(fig_fold):
    os.mkdir(fig_fold)

# %% [code]
if fig_fold is not None:
    figure3supp.savefig(fig_fold/ "fig3_supplementary.pdf", format="pdf")

# %% [code]


# %% [code]
