# Supplementary material for: Comparing the Representation of a Simple Visual Stimulus across the Cerebellar Network
Source: eNeuro. 2024 Jul 16;11(7):ENEURO.0023-24.2024. doi: 10.1523/ENEURO.0023-24.2024 (PMC11255392; doi:10.1523/ENEURO.0023-24.2024)
Supplement: Extended Data — Download Extended Data, ZIP file. [file eneuro-11-ENEURO.0023-24.2024-s009.zip › figures_notebooks/Fig4_flashes.ipynb]

# %% [code]
# %load_ext autoreload
# %autoreload
# %matplotlib widget

# %% [code]
import flammkuchen as fl
from matplotlib import pyplot as plt
import numpy as np
from scipy import io
import seaborn as sns
import matplotlib.gridspec as gridspec
from matplotlib.ticker import FormatStrFormatter
from pathlib import Path
import pandas as pd
import os
from luminance_analysis import PooledData, traces_stim_from_path

plt.style.use("figures.mplstyle")

# %% [code]
fig_fold = Path(r"C:\Users\otprat\Documents\figures\luminance\manuscript_figures\fig4")

if not os.path.isdir(fig_fold):
    os.mkdir(fig_fold)

# %% [markdown]
## Load all data

# %% [code]
# master_path = Path(r"J:\_Shared\GC_IO_luminance\data\neat_exps")
master_path = Path(r"\\portulab.synology.me\legacy\experiments\E0032_luminance\neat_exps")

# %% [code]
from luminance_analysis.utilities import deconv_resamp_norm_trace, reliability, nanzscore
from skimage.filters import threshold_otsu
from scipy.cluster.hierarchy import dendrogram, linkage, cut_tree, to_tree, set_link_color_palette
from luminance_analysis.plotting import plot_clusters_dendro, shade_plot
from luminance_analysis.clustering import cluster_id_search, find_trunc_dendro_clusters

# %% [code]
tau_6f = 5
tau_6s = 8
ker_len = 20
normalization = "zscore"
protocol = 'flashes'

brain_regions_list = ["GC", "IO", "PC"]
tau_list = [tau_6f, tau_6f, tau_6s]
n_cluster_list = [4, 5, 4]
nan_thr_list = [0, 1, 1]

data_dict = {k:{} for k in brain_regions_list}

#load stimulus of GCs and use it as a the reference for time array and stimulus array:
stim_ref = PooledData(path = master_path / protocol / "GC").stimarray_rep

for brain_region, tau, n_cluster, nan_thr in zip(brain_regions_list, tau_list, 
                                                 n_cluster_list, nan_thr_list):
    #Load data :
    path = master_path / protocol / brain_region
    stim, traces, meanresps = traces_stim_from_path(path)

    # Mean traces, calculate reliability index :
    rel_idxs = reliability(traces)
    
    # Find threshold from reliability histogram...
    rel_thr = threshold_otsu(rel_idxs[~np.isnan(rel_idxs)])

    # ...and load again filtering with the threshold:
    _, traces, meanresps, pooled_data = traces_stim_from_path(path, resp_threshold=rel_thr, nanfraction_thr=nan_thr, return_pooled_data=True)

    # Hierarchical clustering:
    linked = linkage(meanresps, 'ward')
    
    # Truncate dendrogram at n_cluster level:
    plt.figure(figsize=(0.1, 0.1))  
    dendro = dendrogram(linked, n_cluster, truncate_mode ="lastp")
    plt.close()
    cluster_ids = dendro["leaves"]
    labels = find_trunc_dendro_clusters(linked, dendro) 
    
    # Deconvolution, resampling / normalization:
    deconv_meanresps = np.empty((meanresps.shape[0], stim_ref.shape[0]))
    resamp_meanresps = np.empty((meanresps.shape[0], stim_ref.shape[0]))
    for roi_i in range(deconv_meanresps.shape[0]):
        deconv_meanresps[roi_i, :] = deconv_resamp_norm_trace(meanresps[roi_i, :], stim[:, 0],
                                                                stim_ref[:, 0], tau, ker_len,
                                                                smooth_wnd=4,
                                                                normalization=normalization)
        resamp_meanresps[roi_i, :] = deconv_resamp_norm_trace(meanresps[roi_i, :], stim[:, 0],
                                                                stim_ref[:, 0], None, ker_len,
                                                                smooth_wnd=4,
                                                                normalization=normalization)
    
    cluster_resps = np.empty((n_cluster, stim_ref.shape[0]))
    for clust_i in range(n_cluster):
        cluster_resp = np.nanmean(deconv_meanresps[labels==clust_i, :], 0)  # average cluster responses
        cluster_resps[clust_i, :] = nanzscore(cluster_resp)  # normalize


    # Add everything to dictionary:
    data_dict[brain_region]["linkage_mat"] = linked
    data_dict[brain_region]["clust_labels"] = labels
    data_dict[brain_region]["pooled_data"] = pooled_data
    data_dict[brain_region]["raw_mn_resps"] = meanresps
    data_dict[brain_region]["deconv_mn_resps"] = deconv_meanresps
    data_dict[brain_region]["resamp_mn_resps"] = resamp_meanresps
    data_dict[brain_region]["rel_idxs"] = rel_idxs
    data_dict[brain_region]["rel_thr"] = rel_thr
    data_dict[brain_region]["clust_resps"] = cluster_resps

# %% [markdown]
### Clustering overview

# %% [code]
from luminance_analysis.plotting import plot_clusters_dendro, re_histogram

# %% [code]
colors = sns.color_palette()[:2]
fig_clust = plt.figure(figsize=(7, 6))
for i, (k, dendrolim, spacing, cbar, x_pos, color) in enumerate(zip(["GC", "IO"], [940, 82],
                                                [3, 5], [False, True], [0.45, 0.0], colors)):
    f_hist = re_histogram(data_dict[k]["rel_idxs"], data_dict[k]["rel_thr"], fig_clust,  
                          w=0.18, h=0.08, w_p=0.02, h_p=x_pos+0.4, color=color)
    
    meanresps = data_dict[k]["resamp_mn_resps"]  # data_dict[k]["deconv_mn_resps"]
    smooth_mean_resps = pd.DataFrame(meanresps.T).rolling(4, center=True).mean().values.T

    if k=="IO":
        label = "ION"
    elif k=="GC":
        label = "GC"

    fig_clust = plot_clusters_dendro(smooth_mean_resps, stim_ref,
                                 data_dict[k]["linkage_mat"], data_dict[k]["clust_labels"], prefix=label, 
                                 figure=fig_clust, w=1., h=0.65, w_p=0.1, h_p=x_pos, f_lim=2,
                                 dendrolims=(dendrolim, 0), gamma=0.4, spacing=spacing, colorbar=cbar)
    
fig_clust.text(0.005, 0.95, 'A')
fig_clust.text(0.005, 0.5, 'B')

# %% [code]
if fig_fold is not None:
    fig_clust.savefig(str(fig_fold / "fig4.pdf"))

# %% [markdown]
### Supplementary figures

# %% [code]
fig_fold = Path(r"C:\Users\otprat\Documents\figures\luminance\manuscript_figures\fig4supp")

if not os.path.isdir(fig_fold):
    os.mkdir(fig_fold)

# %% [code]
%load_ext autoreload
from luminance_analysis.plotting import make_bar, get_yg_custom_cmap, add_offset_axes, shade_plot, stim_plot
%autoreload

# %% [markdown]
#### Stimulus plot

# %% [code]
stim_arr = PooledData(path = master_path / protocol / "GC").stimarray

# %% [code]
fig_stim = stim_plot(stim_arr, xlims = (0, 54), gamma=0.4, figure=None, frame=None)

# %% [code]
if fig_fold is not None:
    fig_stim.savefig(str(fig_fold / "Stimulation_protocol.pdf"))

# %% [markdown]
#### Fish contribution to each cluster

# %% [code]
def plot_fish_contribution(data_dict, figure=None, frame=None):
    
    if figure is None:
        figure = plt.figure(figsize=(6, 3))
        
    barWidth = 0.85
    n_fish = 5
    colors = (sns.color_palette("deep", 10))
    fish_contribution = {brain_region:{} for brain_region in ["GC", "IO"]}
        
    for i, brain_region in enumerate(["GC", "IO"]):
                
        ax_hist = add_offset_axes(figure, (0.1 + 0.5*i, 0.15, .35, .7), frame=frame)
        
        clusters = np.unique(data_dict[brain_region]['clust_labels'])
        n_clust = clusters.shape[0]
        roi_map = data_dict[brain_region]['pooled_data'].roi_map

        for fish in range(n_fish):
            fish_labels = data_dict[brain_region]['clust_labels'][roi_map[0, :] == fish]
            fish_contribution[brain_region]['{} Fish {}'.format(brain_region, fish+1)] = np.array([np.sum(fish_labels == c) for c in range(n_clust)])

        contributions_df = pd.DataFrame(fish_contribution[brain_region])
        for i, c in enumerate(contributions_df.columns):
            ax_hist.bar(clusters+1, contributions_df[c], bottom=sum([contributions_df[prev] for prev in list(contributions_df.columns)[:i]]),
                    width=barWidth, label=c, color=colors[i])

        #ax_hist.legend()
        ax_hist.set_xlabel("Cluster #")
        #ax_hist.text(.5, 1, brain_region, ha='center', va='top', transform=ax_hist.transAxes, fontsize=8.5)
        ax_hist.set_title(brain_region)
        
        if brain_region == 'GC':
            ax_hist.set_ylabel("Number of ROIs")
        
    plt.tight_layout()    
    return(figure)

# %% [code]
fig_fish_contrib = plot_fish_contribution(data_dict)

# %% [code]
if fig_fold is not None:
    fig_fish_contrib.savefig(str(fig_fold / "Fish_contributions.pdf"))

# %% [markdown]
### Assemble figure

# %% [code]
figureS4 = plt.figure(figsize=(8, 3))

#Stimulus plot:
stim_panel = stim_plot(stim_arr, xlims = (0, 54), gamma=0.4, figure=figureS4, frame=(0.04, 0.275, 0.25, 0.5))
figureS4.text(.005, .75, 'A')

#Fish contributions to cluster plot:
fish_contrib_panel = plot_fish_contribution(data_dict, figure=figureS4, frame=(0.3, 0.2, 0.7, 0.7))
figureS4.text(.275, .75, 'B')


# %% [code]
if fig_fold is not None:
    figureS4.savefig(str(fig_fold / "fig4_supplementary.pdf"))

# %% [code]
