# Supplementary material for: Comparing the Representation of a Simple Visual Stimulus across the Cerebellar Network
Source: eNeuro. 2024 Jul 16;11(7):ENEURO.0023-24.2024. doi: 10.1523/ENEURO.0023-24.2024 (PMC11255392; doi:10.1523/ENEURO.0023-24.2024)
Supplement: Extended Data — Download Extended Data, ZIP file. [file eneuro-11-ENEURO.0023-24.2024-s009.zip › figures_notebooks/Fig6_PC_responses.ipynb]

# %% [code]
# %matplotlib widget

# %% [code]
import flammkuchen as fl
from matplotlib import pyplot as plt
import numpy as np
from scipy import io
import os
import seaborn as sns
import matplotlib.gridspec as gridspec
from matplotlib.ticker import FormatStrFormatter
from pathlib import Path
import pandas as pd
from luminance_analysis import PooledData, traces_stim_from_path, get_meanresp_during_interval

plt.style.use("figures.mplstyle")

# %% [code]
fig_fold = Path(r"C:\Users\otprat\Documents\figures\luminance\manuscript_figures\fig6")

if not os.path.isdir(fig_fold):
    os.mkdir(fig_fold)

# %% [markdown]
## Load all data

# %% [code]
master_path = Path(r"\\FUNES2\legacy\experiments\E0032_luminance\neat_exps")
# master_path = Path(r"J:\_Shared\GC_IO_luminance\data\neat_exps")
# master_path = Path(r"/Users/luigipetrucco/Desktop/data_dictionaries")

# %% [code]
from luminance_analysis.utilities import deconv_resamp_norm_trace, reliability, nanzscore
from skimage.filters import threshold_otsu
from scipy.cluster.hierarchy import dendrogram, linkage, cut_tree, to_tree, set_link_color_palette
from luminance_analysis.plotting import plot_clusters_dendro, shade_plot, stim_plot, cluster_cols
from luminance_analysis.clustering import cluster_id_search, find_trunc_dendro_clusters

# %% [code]
tau_6f = 5
tau_6s = 8
ker_len = 20
normalization = "zscore"


brain_regions_list = ["GC", "IO", "PC"]
tau_list = [tau_6f, tau_6f, tau_6s]
nan_thr_list = [0, 1, 1]
n_cluster_dict = dict(steps=[8, 6, 8], flashes=[4, 5, 4])

protocol_data_dict = dict()

for protocol in ["steps", "flashes"]:
    #load stimulus of GCs and use it as a the reference for time array and stimulus array:
    stim_ref = PooledData(path = master_path / protocol / "GC").stimarray_rep

    # Get number of clusters for each protocol:
    n_cluster_list = n_cluster_dict[protocol]
    
    data_dict = {k:{} for k in brain_regions_list}

    for brain_region, tau, n_cluster, nan_thr in zip(brain_regions_list, tau_list, 
                                                     n_cluster_list, nan_thr_list):
        #Load data :
        path = master_path / protocol / brain_region
        stim, traces, meanresps = traces_stim_from_path(path)

        # Mean traces, calculate reliability index :
        rel_idxs = reliability(traces)

        # Find threshold from reliability histogram...
        rel_thr = threshold_otsu(rel_idxs[~np.isnan(rel_idxs)])

        # ...and load again filtering with the threshold:
        _, traces, meanresps, pooled_data = traces_stim_from_path(path, resp_threshold=rel_thr, nanfraction_thr=nan_thr, return_pooled_data=True)

        # Hierarchical clustering:
        linked = linkage(meanresps, 'ward')

        # Truncate dendrogram at n_cluster level:
        plt.figure(figsize=(0.1, 0.1))  
        dendro = dendrogram(linked, n_cluster, truncate_mode ="lastp")
        plt.close()
        cluster_ids = dendro["leaves"]
        labels = find_trunc_dendro_clusters(linked, dendro) 

        # Deconvolution, resampling / normalization:
        deconv_meanresps = np.empty((meanresps.shape[0], stim_ref.shape[0]))
        resamp_meanresps = np.empty((meanresps.shape[0], stim_ref.shape[0]))
        for roi_i in range(deconv_meanresps.shape[0]):
            deconv_meanresps[roi_i, :] = deconv_resamp_norm_trace(meanresps[roi_i, :], stim[:, 0],
                                                                    stim_ref[:, 0], tau, ker_len,
                                                                    smooth_wnd=4,
                                                                    normalization=normalization)
            resamp_meanresps[roi_i, :] = deconv_resamp_norm_trace(meanresps[roi_i, :], stim[:, 0],
                                                                    stim_ref[:, 0], None, ker_len,
                                                                    smooth_wnd=4,
                                                                    normalization=normalization)

        cluster_resps = np.empty((n_cluster, stim_ref.shape[0]))
        for clust_i in range(n_cluster):
            cluster_resp = np.nanmean(deconv_meanresps[labels==clust_i, :], 0)  # average cluster responses
            cluster_resps[clust_i, :] = nanzscore(cluster_resp)  # normalize

        # Get mean responses of all ROIs to the different luminances of the two step series (upward and downward)
        start_after_stim = 2.5
        post_int_s = 5
        start_after_isi = 4.5
        post_isi_s = 7
        ##Calculate average activity during a luminance value when it was approached from below:
        up_trans_t_sec = np.array([34, 46, 58]) #Times [s.] of upward transitions
        resp_upward = get_meanresp_during_interval(path, up_trans_t_sec, start_after_stim, post_int_s, resp_threshold=rel_thr, nanfraction_thr=nan_thr)
        resp_upward_isi = get_meanresp_during_interval(path, up_trans_t_sec-7, start_after_isi, post_isi_s, resp_threshold=rel_thr, nanfraction_thr=nan_thr)
        ##Calculate average activity during a luminance value when it was approached from above:
        down_trans_t_sec = np.array([101, 89, 77]) #Times [s.] of downward transitions (sorted to match order of upward transitions
        resp_downward = get_meanresp_during_interval(path, down_trans_t_sec, start_after_stim, post_int_s, resp_threshold=rel_thr, nanfraction_thr=nan_thr)
        resp_downward_isi = get_meanresp_during_interval(path, down_trans_t_sec-7, start_after_isi, post_isi_s, resp_threshold=rel_thr, nanfraction_thr=nan_thr)

        # Add everything to dictionary:
        data_dict[brain_region]["linkage_mat"] = linked
        data_dict[brain_region]["clust_labels"] = labels
        data_dict[brain_region]["pooled_data"] = pooled_data
        data_dict[brain_region]["raw_mn_resps"] = meanresps
        data_dict[brain_region]["deconv_mn_resps"] = deconv_meanresps
        data_dict[brain_region]["resamp_mn_resps"] = resamp_meanresps
        data_dict[brain_region]["rel_idxs"] = rel_idxs
        data_dict[brain_region]["rel_thr"] = rel_thr
        data_dict[brain_region]["clust_resps"] = cluster_resps
        
    protocol_data_dict[protocol] = data_dict

# %% [markdown]
### PC responses panels

# %% [code]
from luminance_analysis.plotting import plot_clusters_dendro, re_histogram

# %% [code]
color = sns.color_palette()[2]
k = "PC"
spacing = 3
fig_clust = plt.figure(figsize=(7, 6))

#for protocol in ["steps", "flashes"]:

for i, (protocol, dendrolim, cbar, x_pos) in enumerate(zip(["steps", "flashes"], [392, 292], 
                                                           [False, True], [0.45, 0.0])):
    data_dict = protocol_data_dict[protocol]
    stim_ref = PooledData(path = master_path / protocol / "GC").stimarray_rep
    f_hist = re_histogram(data_dict[k]["rel_idxs"], data_dict[k]["rel_thr"], fig_clust,  
                          w=0.18, h=0.08, w_p=0.02, h_p=x_pos+0.42, color=color)

    meanresps = data_dict[k]["resamp_mn_resps"]  # data_dict[k]["deconv_mn_resps"]
    smooth_mean_resps = pd.DataFrame(meanresps.T).rolling(4, center=True).mean().values.T

    fig_clust = plot_clusters_dendro(smooth_mean_resps, stim_ref,
                                 data_dict[k]["linkage_mat"], data_dict[k]["clust_labels"], prefix=k,
                                 figure=fig_clust, w=1., h=0.66, w_p=0.1, h_p=x_pos, f_lim=2,
                                 dendrolims=(dendrolim, 0), gamma=0.4, spacing=spacing, colorbar=cbar)
    
fig_clust.text(0.01, 0.975, 'A')
fig_clust.text(0.01, 0.525, 'B')

# %% [code]
if fig_fold is not None:
    fig_clust.savefig(str(fig_fold / "fig6.pdf"))

# %% [markdown]
### Supplementary panels with all responses together

# %% [code]
fig_fold = Path(r"C:\Users\otprat\Documents\figures\luminance\manuscript_figures\fig6supp")

if not os.path.isdir(fig_fold):
    os.mkdir(fig_fold)

# %% [code]
protocol = "steps"
data_dict = protocol_data_dict[protocol]
stim_ref = PooledData(path = master_path / protocol / "GC").stimarray_rep

colors = sns.color_palette()[:3]
fig_clust = plt.figure(figsize=(7, 9))
for i, (k, dendrolim, spacing, cbar, x_pos, color) in enumerate(zip(["GC", "IO", "PC"], [940, 112, 582],
                                                [3, 5, 3], [False, False, True], [0.6, 0.3, 0.0], colors)):
    f_hist = re_histogram(data_dict[k]["rel_idxs"], data_dict[k]["rel_thr"], fig_clust,  
                          w=0.18, h=0.08, w_p=0.02, h_p=x_pos+0.26, color=color)
    
    meanresps = data_dict[k]["resamp_mn_resps"]  # data_dict[k]["deconv_mn_resps"]
    smooth_mean_resps = pd.DataFrame(meanresps.T).rolling(4, center=True).mean().values.T
    
    fig_clust = plot_clusters_dendro(smooth_mean_resps, stim_ref,
                                 data_dict[k]["linkage_mat"], data_dict[k]["clust_labels"], prefix=k,
                                 figure=fig_clust, w=1., h=0.42, w_p=0.1, h_p=x_pos, f_lim=2,
                                 dendrolims=(dendrolim, 0), gamma=0.4, spacing=spacing, colorbar=cbar)

# %% [code]
if fig_fold is not None:
    fig_clust.savefig(str(fig_fold / "steps_panel.pdf"))

# %% [code]
protocol = "flashes"
data_dict = protocol_data_dict[protocol]
stim_ref = PooledData(path = master_path / protocol / "GC").stimarray_rep

colors = sns.color_palette()
fig_clust = plt.figure(figsize=(7, 9))
for i, (k, dendrolim, spacing, cbar, x_pos, color) in enumerate(zip(["GC", "IO", "PC"], [940, 112, 582],
                                                [3, 5, 3], [False, False, True], [0.6, 0.3, 0.0], colors)):
    f_hist = re_histogram(data_dict[k]["rel_idxs"], data_dict[k]["rel_thr"], fig_clust,  
                          w=0.18, h=0.08, w_p=0.02, h_p=x_pos+0.26, color=color)
    
    meanresps = data_dict[k]["resamp_mn_resps"]  # data_dict[k]["deconv_mn_resps"]
    smooth_mean_resps = pd.DataFrame(meanresps.T).rolling(4, center=True).mean().values.T
    
    fig_clust = plot_clusters_dendro(smooth_mean_resps, stim_ref,
                                 data_dict[k]["linkage_mat"], data_dict[k]["clust_labels"], prefix=k, 
                                 figure=fig_clust, w=1., h=0.42, w_p=0.1, h_p=x_pos, f_lim=2,
                                 dendrolims=(dendrolim, 0), gamma=0.4, spacing=spacing, colorbar=cbar)

# %% [code]
if fig_fold is not None:
    fig_clust.savefig(str(fig_fold / "flashes_panel.pdf"))

# %% [markdown]
#### Fish contributions to each cluster

# %% [code]
from luminance_analysis.plotting import add_offset_axes

# %% [code]
def plot_fish_contribution(protocol_data_dict, figure=None, frame=None):
    
    if figure is None:
        figure = plt.figure(figsize=(9, 3))
        
    barWidth = 0.85
    n_fish = 5
    colors = (sns.color_palette("deep", 10))
    fish_contribution = {protocol:{} for protocol in protocol_data_dict.keys()}
    brain_region = "PC"
      
    # Figure formatting parameters:
    off = 0.1
    size_f = 0.05
    k_off = off
    
    for i, protocol in enumerate(protocol_data_dict.keys()):
        data_dict = protocol_data_dict[protocol]
        
        clusters = np.unique(data_dict[brain_region]['clust_labels'])
        n_clust = clusters.shape[0]
        roi_map = data_dict[brain_region]['pooled_data'].roi_map

        for fish in range(n_fish):
            fish_labels = data_dict[brain_region]['clust_labels'][roi_map[0, :] == fish]
            fish_contribution[protocol]['{} Fish {}'.format(brain_region, fish+1)] = np.array([np.sum(fish_labels == c) for c in range(n_clust)])

        contributions_df = pd.DataFrame(fish_contribution[protocol])
        ax_hist = add_offset_axes(figure, (k_off, 0.15, size_f*len(contributions_df), .7), frame=frame)
        k_off += size_f*len(contributions_df) + off
        
        
        for i, c in enumerate(contributions_df.columns):
            ax_hist.bar(clusters+1, contributions_df[c], 
                        bottom=sum([contributions_df[prev] for prev in list(contributions_df.columns)[:i]]),
                    width=barWidth, label=c, color=colors[i])

        #ax_hist.legend()
        ax_hist.set_xlabel("Cluster #")
        ax_hist.set_ylabel("Number of ROIs")
        ax_hist.text(.5, 1, protocol.capitalize(), ha='center', va='top', transform=ax_hist.transAxes, fontsize=8.5)
        
    plt.tight_layout()    
    return(figure)

# %% [code]
fig_fish_contrib = plot_fish_contribution(protocol_data_dict)

fig_fish_contrib.text(.025, .9, 'A')
fig_fish_contrib.text(.525, .9, 'B')

# %% [code]
if fig_fold is not None:
    fig_fish_contrib.savefig(str(fig_fold / "fig6_supplementary.pdf"))

# %% [code]
