# Supplementary material for: Comparing the Representation of a Simple Visual Stimulus across the Cerebellar Network
Source: eNeuro. 2024 Jul 16;11(7):ENEURO.0023-24.2024. doi: 10.1523/ENEURO.0023-24.2024 (PMC11255392; doi:10.1523/ENEURO.0023-24.2024)
Supplement: Extended Data — Download Extended Data, ZIP file. [file eneuro-11-ENEURO.0023-24.2024-s009.zip › figures_notebooks/figures.mplstyle]

lines.linewidth   : 1.0     # line width in points
lines.markersize  : 3            # markersize, in points
axes.labelsize : 7
axes.titlesize : 8
xtick.labelsize : 7
ytick.labelsize : 7
legend.fontsize : 7
#font.family : ['sans-serif']
#font.sans-serif : ['Arial']
#font.name : ['Arial']
svg.fonttype : none
legend.frameon       : False
axes.spines.top : False
axes.spines.right : False
axes.facecolor      : None
axes.grid : False
axes.edgecolor      : 0.3   # axes edge color
xtick.color          : 0.3      # color of the tick labels
ytick.color          : 0.3     # color of the tick labels
axes.labelcolor     : 0.3
axes.linewidth      : 0.8
xtick.major.width    : 0.8    # major tick width in points
xtick.minor.width    : 0.8    # minor tick width in points
ytick.major.width    : 0.8    # major tick width in points
ytick.minor.width    : 0.8    # minor tick width in points
ytick.minor.size     : 5      # minor tick size in points
ytick.major.size     : 5      # minor tick size in points
xtick.minor.size     : 5     # minor tick size in points
xtick.major.size     : 5      # minor tick size in points
axes.prop_cycle    : cycler('color',  ['c65250', '058299', '5a8f40', 'ac7730', '8a4ea6', '843963', '594792', '554f3a'])
figure.facecolor : none
savefig.format : pdf
