# Supplementary material for: Comparing the Representation of a Simple Visual Stimulus across the Cerebellar Network
Source: eNeuro. 2024 Jul 16;11(7):ENEURO.0023-24.2024. doi: 10.1523/ENEURO.0023-24.2024 (PMC11255392; doi:10.1523/ENEURO.0023-24.2024)
Supplement: Extended Data — Download Extended Data, ZIP file. [file eneuro-11-ENEURO.0023-24.2024-s009.zip › setup.py]

from distutils.core import setup
from setuptools import find_packages

setup(
    name="luminance_analysis",
    version="0.1",
    author="Luigi Petrucco & Ot Prat",
    author_email="lpetrucco@neuro.mpg.de",
    packages=find_packages(),
    install_requires=[
        "ipython",
        "numba",
        "numpy",
        "scipy",
        "matplotlib",
        "scikit-image",
        "ipywidgets",
        "pandas",
        "flammkuchen",
        "seaborn",
        "cmocean",
        "scikit-learn",
        "bouter"
    ],
)
